# Supplementary material for: Determining Gene Order Patterns in the Suillus and Boletales through Comparative Analysis of Their Mitogenomes
Source: Int J Mol Sci. 2024 Sep 4;25(17):9597. doi: 10.3390/ijms25179597 (PMC11394714; doi:10.3390/ijms25179597)
Supplement: Supplementary file 1 [file ijms-25-09597-s001.zip]

Archive with 1 entries (1 files):
- ijms-3183418-supplementary.pdf
